# Supplementary material for: 5-Chloro-1-phenyl-1H-tetra­zole
Source: Acta Crystallogr Sect E Struct Rep Online. 2011 Jun 11;67(Pt 7):o1633. doi: 10.1107/S1600536811021210 (PMC3151855; doi:10.1107/S1600536811021210)
Supplement: Supplementary file 2 [file e-67-o1633-Isup2.hkl]

# 
# h,k,l, Fc-squared, Fo-squared, sigma(Fo-squared) and status flag 
# 
data_I
_shelx_title ' 110110a in P2(1)/n' 
_shelx_refln_list_code          4 
_shelx_F_calc_maximum      131.06 
_exptl_crystal_F_000       368.00 
_reflns_d_resolution_high  0.8406 
 
loop_ 
 _symmetry_equiv_pos_as_xyz 
 'x, y, z' 
 '-x+1/2, y+1/2, -z+1/2' 
 '-x, -y, -z' 
 'x-1/2, -y-1/2, z-1/2' 
 
_cell_length_a     7.0428 
_cell_length_b     6.4150 
_cell_length_c    17.5804 
_cell_angle_alpha  90.000 
_cell_angle_beta   96.160 
_cell_angle_gamma  90.000 
 
_shelx_F_squared_multiplier     1.000 
 
loop_ 
 _refln_index_h 
 _refln_index_k 
 _refln_index_l 
 _refln_F_squared_calc 
 _refln_F_squared_meas 
 _refln_F_squared_sigma 
 _refln_observed_status 
   2   0   0     6272.06     5767.74     51.89 o 
   4   0   0      243.31      207.88      2.87 o 
   6   0   0      277.09      284.91      6.36 o 
   8   0   0        0.34       -1.32      0.88 o 
   1   1   0      109.18       95.51      1.95 o 
   2   1   0     4060.83     3960.09     40.63 o 
   3   1   0       39.77       40.87      0.84 o 
   4   1   0      937.18     1016.98      5.46 o 
   5   1   0        0.05        0.16      0.39 o 
   6   1   0        5.13        5.89      1.01 o 
   7   1   0        0.11       -0.14      0.58 o 
   8   1   0      115.67      129.29      3.65 o 
   0   2   0    17176.23    13305.89    109.99 o 
   1   2   0      555.02      576.19      4.12 o 
   2   2   0       43.35       43.76      0.91 o 
   3   2   0      615.02      623.62      8.33 o 
   4   2   0       22.13       21.11      0.93 o 
   5   2   0       61.59       56.05      2.31 o 
   6   2   0      797.84      785.87      8.08 o 
   7   2   0        1.75        0.68      0.66 o 
   8   2   0       60.17       60.08      2.57 o 
   1   3   0       85.85       95.24      1.25 o 
   2   3   0     1004.70      994.06      6.29 o 
   3   3   0       70.18       73.22      1.42 o 
   4   3   0      538.06      548.44      4.59 o 
   5   3   0       32.52       32.71      2.43 o 
   6   3   0        4.93        8.82      1.21 o 
   7   3   0        9.44        7.99      1.09 o 
   0   4   0     4427.95     4222.45     24.72 o 
   1   4   0        7.00        7.66      0.50 o 
   2   4   0       18.74       16.42      1.21 o 
   3   4   0       54.52       54.17      1.40 o 
   4   4   0       36.16       39.40      1.44 o 
   5   4   0       86.55       83.88      2.60 o 
   6   4   0      252.88      237.09      4.82 o 
   7   4   0        0.05        0.97      0.72 o 
   1   5   0       21.88       23.41      0.88 o 
   2   5   0       96.31       91.85      1.96 o 
   3   5   0       85.17       85.43      3.23 o 
   4   5   0      238.95      236.60      4.32 o 
   5   5   0        0.05        0.56      0.66 o 
   6   5   0        0.56        0.30      0.75 o 
   0   6   0     1070.73      989.56      9.26 o 
   1   6   0       22.60       23.37      1.00 o 
   2   6   0       23.87       20.13      1.11 o 
   3   6   0        2.08        2.19      0.59 o 
   4   6   0       15.19       18.30      2.80 o 
   5   6   0        6.16        7.26      1.73 o 
   1   7   0        1.87        0.89      0.57 o 
   2   7   0       54.61       58.33      1.92 o 
   3   7   0       14.26       14.86      1.44 o 
  -7   0   1       33.91       37.11      2.62 o 
  -5   0   1      346.54      366.32      4.50 o 
  -3   0   1      537.25      584.69      4.94 o 
  -1   0   1     1824.94     1683.79     14.40 o 
   1   0   1     3144.17     2698.79     27.43 o 
   3   0   1      948.18      941.54      6.62 o 
   5   0   1        4.98        4.29      1.00 o 
   7   0   1      138.82      154.26      5.10 o 
  -8   1   1        2.28        4.22      1.03 o 
  -7   1   1       37.41       41.26      1.94 o 
  -6   1   1       28.04       24.24      1.45 o 
  -5   1   1       94.82       85.56      2.60 o 
  -4   1   1      646.88      672.67      5.46 o 
  -3   1   1     3212.61     3325.55     26.15 o 
  -2   1   1     1887.67     1906.51     22.58 o 
  -1   1   1     7526.09     6467.97     60.39 o 
   0   1   1       24.00       14.10      0.63 o 
   1   1   1     2121.99     2119.57     13.18 o 
   2   1   1     2023.07     2076.47     50.07 o 
   3   1   1       92.11       92.54      1.07 o 
   4   1   1      486.82      512.33      3.30 o 
   5   1   1      627.01      613.19      5.05 o 
   6   1   1       32.24       31.57      1.71 o 
   7   1   1        0.75        1.12      0.68 o 
   8   1   1        2.49        2.13      1.30 o 
  -8   2   1        0.36        0.77      0.76 o 
  -7   2   1       19.01       23.59      1.58 o 
  -6   2   1       16.12       16.90      1.42 o 
  -5   2   1      375.76      359.32      3.92 o 
  -4   2   1       12.49       12.09      0.67 o 
  -3   2   1      765.50      789.99      5.25 o 
  -2   2   1        0.70        0.75      0.24 o 
  -1   2   1     1179.46     1228.33      5.62 o 
   0   2   1        0.53       -0.42      0.28 o 
   1   2   1      829.47      887.20      4.33 o 
   2   2   1       18.46       19.46      0.61 o 
   3   2   1      243.45      249.84      2.33 o 
   4   2   1       10.57        9.74      0.52 o 
   5   2   1       10.37       10.99      0.78 o 
   6   2   1       12.91       11.40      1.12 o 
   7   2   1       69.43       66.09      2.40 o 
  -7   3   1        6.94        5.78      1.00 o 
  -6   3   1        0.87        1.52      0.57 o 
  -5   3   1        0.07       -0.92      0.69 o 
  -4   3   1        7.83        7.75      0.61 o 
  -3   3   1      520.39      525.51      3.81 o 
  -2   3   1        7.46        6.22      0.48 o 
  -1   3   1        3.91        2.56      0.28 o 
   0   3   1        5.72        5.94      0.37 o 
   1   3   1      395.66      409.89      2.42 o 
   2   3   1       27.76       23.34      0.79 o 
   3   3   1       30.42       28.94      1.01 o 
   4   3   1       12.67       13.78      0.85 o 
   5   3   1      659.54      639.09      5.66 o 
   6   3   1        2.46        2.41      0.62 o 
   7   3   1       85.14       86.83      2.78 o 
  -7   4   1        3.54        2.57      1.62 o 
  -6   4   1       14.08       14.12      1.36 o 
  -5   4   1       45.77       41.11      1.87 o 
  -4   4   1        4.62        5.20      0.62 o 
  -3   4   1       32.30       32.47      1.12 o 
  -2   4   1        2.48        3.16      0.44 o 
  -1   4   1      145.96      166.34      2.22 o 
   0   4   1        7.04        5.08      0.59 o 
   1   4   1      503.81      543.13      5.03 o 
   2   4   1       38.92       35.05      1.10 o 
   3   4   1      437.08      432.03      4.27 o 
   4   4   1       19.23       16.92      1.22 o 
   5   4   1       12.84       13.39      1.25 o 
   6   4   1       16.73       15.64      1.12 o 
   7   4   1       30.26       34.86      4.22 o 
  -6   5   1        3.52        3.35      1.80 o 
  -5   5   1       12.56       11.86      1.26 o 
  -4   5   1        0.41        0.71      0.73 o 
  -3   5   1      229.94      217.45      3.13 o 
  -2   5   1       20.24       18.71      0.96 o 
  -1   5   1      199.92      201.94      2.89 o 
   0   5   1       12.61       14.06      0.71 o 
   1   5   1        5.99        4.06      0.54 o 
   2   5   1       20.05       17.56      1.46 o 
   3   5   1        0.45        0.73      0.41 o 
   4   5   1       31.32       28.11      1.58 o 
   5   5   1       76.66       72.54      5.69 o 
   6   5   1        0.19        0.35      0.68 o 
  -5   6   1       32.69       32.97      2.01 o 
  -4   6   1        0.33        1.69      0.71 o 
  -3   6   1       33.68       39.73      1.51 o 
  -2   6   1       14.62       13.69      0.96 o 
  -1   6   1       67.86       70.54      3.24 o 
   0   6   1       79.77       81.44      1.69 o 
   1   6   1       95.54       89.21      1.78 o 
   2   6   1       45.43       45.74      1.62 o 
   3   6   1       33.50       31.08      2.20 o 
   4   6   1        0.02        1.37      0.73 o 
   5   6   1        1.81        3.35      0.97 o 
  -3   7   1       26.26       26.14      1.74 o 
  -2   7   1        0.02       -0.25      0.50 o 
  -1   7   1       14.68       11.78      1.01 o 
   0   7   1        5.61        6.20      0.69 o 
   1   7   1        0.12        0.49      0.70 o 
   2   7   1        1.11        0.57      0.55 o 
   3   7   1        1.92        1.51      0.78 o 
  -8   0   2      181.23      187.39      6.21 o 
  -6   0   2      911.06      890.77     12.30 o 
  -4   0   2     1048.98     1047.55      8.20 o 
  -2   0   2      727.88      821.13      5.85 o 
   0   0   2     2095.78     2093.79     19.56 o 
   2   0   2     7879.53     7502.34     42.76 o 
   4   0   2      427.55      457.69      4.25 o 
   6   0   2      307.05      309.32      6.64 o 
   8   0   2        3.99        4.66      1.55 o 
  -8   1   2       45.78       51.66      3.33 o 
  -7   1   2        0.12       -0.49      0.52 o 
  -6   1   2      269.15      275.64      5.52 o 
  -5   1   2        0.08       -0.28      0.34 o 
  -4   1   2      978.12     1059.98      5.84 o 
  -3   1   2        1.39        1.76      0.43 o 
  -2   1   2     2104.35     2085.63     10.31 o 
  -1   1   2      189.19      186.58      1.58 o 
   0   1   2     3217.36     2947.83     21.34 o 
   1   1   2       40.26       27.09      0.51 o 
   2   1   2     1095.36     1088.49      9.26 o 
   3   1   2       12.45       12.68      0.35 o 
   4   1   2     1473.52     1493.21      9.47 o 
   5   1   2        0.03        0.08      0.46 o 
   6   1   2       16.96       24.01      3.92 o 
   7   1   2        1.42        1.09      0.87 o 
   8   1   2      122.53      120.94      3.70 o 
  -8   2   2       34.53       33.18      2.02 o 
  -7   2   2        1.51        0.83      0.66 o 
  -6   2   2      222.56      214.16      4.64 o 
  -5   2   2      156.61      153.43      2.04 o 
  -4   2   2      890.83      882.66      8.85 o 
  -3   2   2      282.46      299.10      4.32 o 
  -2   2   2      628.02      654.67      5.15 o 
  -1   2   2       50.87       54.92      0.80 o 
   0   2   2    15890.42    13498.25     86.41 o 
   1   2   2       50.63       58.21      0.82 o 
   2   2   2      835.09      843.34      9.47 o 
   3   2   2      441.81      460.56      4.82 o 
   4   2   2      715.95      731.84     10.69 o 
   5   2   2      140.98      133.59      2.27 o 
   6   2   2        0.83        1.13      1.10 o 
   7   2   2        0.24        1.74      1.18 o 
  -7   3   2       12.67       10.76      1.21 o 
  -6   3   2      152.69      149.75      3.99 o 
  -5   3   2        2.44        2.26      0.71 o 
  -4   3   2      394.10      418.79      4.03 o 
  -3   3   2       48.17       52.96      1.62 o 
  -2   3   2      861.25      798.32      8.23 o 
  -1   3   2        6.51        9.19      0.44 o 
   0   3   2      961.16      992.25      4.48 o 
   1   3   2       22.34       21.15      0.58 o 
   2   3   2      626.81      613.62      3.81 o 
   3   3   2        2.14        1.92      0.61 o 
   4   3   2      443.48      435.25      5.17 o 
   5   3   2       86.15       87.52      1.97 o 
   6   3   2       42.10       44.57      1.88 o 
   7   3   2       36.67       31.65      1.83 o 
  -7   4   2        0.39       -0.14      0.64 o 
  -6   4   2      111.09      107.12      3.13 o 
  -5   4   2        0.46        0.27      0.75 o 
  -4   4   2      285.97      289.76      3.54 o 
  -3   4   2      120.91      121.80      2.76 o 
  -2   4   2       84.28       95.40      1.77 o 
  -1   4   2       73.87       75.87      1.30 o 
   0   4   2     2614.92     2668.00     14.97 o 
   1   4   2      142.48      143.73      1.78 o 
   2   4   2      218.86      203.00      2.11 o 
   3   4   2       45.57       42.04      1.03 o 
   4   4   2      169.35      168.05      3.36 o 
   5   4   2        0.81        0.70      0.59 o 
   6   4   2        2.98        5.39      1.09 o 
  -6   5   2       29.93       35.49      2.04 o 
  -5   5   2        2.79        3.39      0.84 o 
  -4   5   2       68.80       73.82      4.17 o 
  -3   5   2        5.18        6.74      0.72 o 
  -2   5   2      165.91      153.98      2.51 o 
  -1   5   2       93.70      100.99      2.05 o 
   0   5   2      332.75      351.88      5.28 o 
   1   5   2       47.97       47.34      1.41 o 
   2   5   2      329.51      340.09      6.89 o 
   3   5   2        0.13        0.32      0.71 o 
   4   5   2       49.22       43.99      1.91 o 
   5   5   2       10.55        7.64      1.43 o 
   6   5   2       11.71        9.95      1.04 o 
  -5   6   2        8.55        9.16      1.24 o 
  -4   6   2       48.16       53.06      2.95 o 
  -3   6   2        8.72       10.95      0.83 o 
  -2   6   2        2.97        4.18      0.65 o 
  -1   6   2       25.29       28.32      2.13 o 
   0   6   2      308.26      331.63      3.45 o 
   1   6   2        6.76        6.02      0.73 o 
   2   6   2       69.68       61.88      1.80 o 
   3   6   2        4.88        4.40      1.39 o 
   4   6   2       29.55       31.15      2.17 o 
   5   6   2       11.42       12.30      2.13 o 
  -3   7   2        0.75        1.82      0.71 o 
  -2   7   2        1.10        1.58      0.91 o 
  -1   7   2       22.50       21.04      1.26 o 
   0   7   2       47.68       47.89      1.73 o 
   1   7   2        3.08        2.69      0.67 o 
   2   7   2        6.19        7.66      0.90 o 
   3   7   2        5.10        6.67      1.12 o 
  -7   0   3        4.01        6.53      1.47 o 
  -5   0   3      599.53      568.26      8.35 o 
  -3   0   3        0.23        0.11      0.33 o 
  -1   0   3        0.34       -0.82      0.55 o 
   1   0   3      979.00     1018.17      6.15 o 
   3   0   3      365.68      335.67      3.22 o 
   5   0   3      454.88      472.74      7.60 o 
   7   0   3      116.94      118.42      4.40 o 
  -8   1   3        0.04        0.21      0.67 o 
  -7   1   3        3.98        6.12      1.01 o 
  -6   1   3       18.00       19.02      1.14 o 
  -5   1   3       39.76       52.97      1.53 o 
  -4   1   3      197.21      214.27      2.25 o 
  -3   1   3     1581.40     1648.57      9.01 o 
  -2   1   3      695.04      683.11      4.35 o 
  -1   1   3       13.96       18.34      0.74 o 
   0   1   3        8.41       10.09      0.40 o 
   1   1   3     2134.73     2178.18     14.95 o 
   2   1   3     1037.82     1087.23     13.56 o 
   3   1   3       61.56       63.89      1.12 o 
   4   1   3      284.05      299.57      2.96 o 
   5   1   3      231.75      212.68      3.47 o 
   6   1   3        5.03        4.32      0.84 o 
   7   1   3       52.87       52.95      2.16 o 
   8   1   3        2.97        4.06      1.58 o 
  -8   2   3        0.00        0.56      0.94 o 
  -7   2   3        8.90       11.38      1.23 o 
  -6   2   3        1.55        3.21      1.34 o 
  -5   2   3      262.63      257.43      5.91 o 
  -4   2   3        1.44        1.59      0.43 o 
  -3   2   3       26.96       30.07      1.10 o 
  -2   2   3        8.06        7.69      0.47 o 
  -1   2   3        0.73        2.35      0.31 o 
   0   2   3      170.44      168.90      2.25 o 
   1   2   3     1074.32     1067.01      8.37 o 
   2   2   3       31.63       31.82      0.68 o 
   3   2   3      408.09      380.14      2.91 o 
   4   2   3        8.64       10.52      0.68 o 
   5   2   3      397.72      405.63      5.42 o 
   6   2   3        3.87        3.84      0.93 o 
   7   2   3      159.03      157.45      3.95 o 
  -7   3   3       40.35       39.47      1.95 o 
  -6   3   3        0.17        0.05      0.65 o 
  -5   3   3        0.72        0.24      0.58 o 
  -4   3   3       12.13       13.18      0.78 o 
  -3   3   3     1068.78     1080.09     10.63 o 
  -2   3   3        6.64        8.33      0.63 o 
  -1   3   3      756.59      838.15      4.66 o 
   0   3   3       23.02       22.10      0.52 o 
   1   3   3        0.37        2.98      0.23 o 
   2   3   3        0.23        1.15      0.23 o 
   3   3   3        0.25        0.41      0.24 o 
   4   3   3        0.02        0.42      0.51 o 
   5   3   3        8.25        7.03      0.71 o 
   6   3   3        4.23        5.70      1.60 o 
   7   3   3      140.68      129.12      5.62 o 
  -7   4   3        1.52        1.70      0.70 o 
  -6   4   3        9.68       10.53      1.23 o 
  -5   4   3      159.35      147.83      5.92 o 
  -4   4   3        1.78        1.10      0.46 o 
  -3   4   3        6.29        7.03      0.94 o 
  -2   4   3       14.28       15.04      1.31 o 
  -1   4   3        1.49        2.16      0.48 o 
   0   4   3       68.51       73.87      1.28 o 
   1   4   3       24.87       23.81      0.80 o 
   2   4   3        0.02        0.10      0.26 o 
   3   4   3        0.27        0.55      0.34 o 
   4   4   3       55.48       60.27      1.60 o 
   5   4   3      318.54      321.24      4.40 o 
   6   4   3        6.58        5.72      0.95 o 
  -6   5   3        0.85        1.82      0.82 o 
  -5   5   3        2.63        2.42      0.77 o 
  -4   5   3       28.59       26.43      1.65 o 
  -3   5   3      149.05      142.99      2.58 o 
  -2   5   3        1.76        1.17      0.58 o 
  -1   5   3        3.83        5.55      0.57 o 
   0   5   3        1.33        1.63      0.38 o 
   1   5   3       88.90       88.93      2.43 o 
   2   5   3        0.39        0.68      0.43 o 
   3   5   3        4.03        2.26      0.67 o 
   4   5   3        1.69        1.22      0.65 o 
   5   5   3       31.19       33.97      1.82 o 
   6   5   3        4.00        3.51      1.29 o 
  -5   6   3       21.58       21.37      2.48 o 
  -4   6   3        0.43        0.31      0.63 o 
  -3   6   3        8.63       10.71      0.93 o 
  -2   6   3        7.04        7.32      0.76 o 
  -1   6   3       11.06       14.42      0.89 o 
   0   6   3        0.52        0.15      0.37 o 
   1   6   3        4.44        3.04      0.95 o 
   2   6   3        1.03        0.37      0.54 o 
   3   6   3        2.60        1.01      0.65 o 
   4   6   3        0.44       -0.47      0.68 o 
  -3   7   3       43.62       44.52      2.59 o 
  -2   7   3        0.55       -0.28      0.71 o 
  -1   7   3        9.33        9.97      1.55 o 
   0   7   3        0.02        0.23      0.54 o 
   1   7   3        6.77        7.76      0.91 o 
   2   7   3       10.07       10.64      1.27 o 
  -8   0   4       26.02       31.49      2.81 o 
  -6   0   4       12.45        8.00      1.08 o 
  -4   0   4     2321.40     2385.97     15.61 o 
  -2   0   4     1064.73     1078.66     11.42 o 
   0   0   4     8561.55     7927.65     46.48 o 
   2   0   4     2122.05     2223.20     12.86 o 
   4   0   4      330.99      343.48      5.66 o 
   6   0   4        9.64       10.15      1.44 o 
   8   0   4       97.93       96.44      4.42 o 
  -8   1   4        5.40        5.56      1.13 o 
  -7   1   4        1.65        1.08      0.67 o 
  -6   1   4      416.95      411.81      4.62 o 
  -5   1   4        0.25       -0.12      0.36 o 
  -4   1   4       31.90       45.52      1.59 o 
  -3   1   4        2.00        1.74      0.38 o 
  -2   1   4     1813.23     1880.59      9.68 o 
  -1   1   4       11.20       13.67      0.81 o 
   0   1   4     4656.83     4325.24     17.92 o 
   1   1   4        4.02        4.32      0.41 o 
   2   1   4       32.99       26.20      0.63 o 
   3   1   4        9.83       11.24      0.52 o 
   4   1   4     1093.97     1121.41      6.86 o 
   5   1   4       12.28       10.52      0.93 o 
   6   1   4       34.44       35.76      1.63 o 
   7   1   4        0.00       -0.27      0.88 o 
  -8   2   4       49.22       52.61      2.41 o 
  -7   2   4        0.01       -0.53      0.53 o 
  -6   2   4       64.60       54.33      2.34 o 
  -5   2   4        7.81        9.22      0.78 o 
  -4   2   4     1519.15     1611.93     16.80 o 
  -3   2   4      236.99      263.76      3.65 o 
  -2   2   4       25.37       13.81      0.61 o 
  -1   2   4       78.18       84.29      1.04 o 
   0   2   4      710.13      689.75      3.14 o 
   1   2   4      199.23      221.84      1.61 o 
   2   2   4     2667.73     2738.61     25.19 o 
   3   2   4       75.83       86.25      1.45 o 
   4   2   4       58.76       66.70      1.43 o 
   5   2   4        8.29       10.67      2.21 o 
   6   2   4       52.40       53.36      1.98 o 
   7   2   4        0.04        1.66      0.75 o 
  -7   3   4        4.47        3.68      0.98 o 
  -6   3   4      180.02      180.61      3.89 o 
  -5   3   4        0.00       -0.29      0.41 o 
  -4   3   4       15.39       19.16      0.93 o 
  -3   3   4       22.12       24.29      0.95 o 
  -2   3   4      517.05      520.24     17.38 o 
  -1   3   4      371.59      384.03      6.18 o 
   0   3   4     1574.89     1561.70     11.11 o 
   1   3   4       42.19       42.26      0.78 o 
   2   3   4        0.17        0.02      0.19 o 
   3   3   4       13.28       13.14      0.66 o 
   4   3   4      792.52      819.27      6.10 o 
   5   3   4        0.87        0.37      0.37 o 
   6   3   4        0.06        0.85      0.73 o 
   7   3   4        4.58        4.58      0.93 o 
  -7   4   4        0.42       -0.13      0.61 o 
  -6   4   4       34.89       28.34      2.66 o 
  -5   4   4       18.06       19.24      1.42 o 
  -4   4   4      447.92      450.15      4.82 o 
  -3   4   4        1.40        1.80      0.56 o 
  -2   4   4       40.79       37.26      1.15 o 
  -1   4   4        2.55        2.55      0.36 o 
   0   4   4      318.08      310.27      3.72 o 
   1   4   4        0.04        0.40      0.24 o 
   2   4   4      606.22      593.47      4.75 o 
   3   4   4       76.64       79.23      2.04 o 
   4   4   4       30.47       30.65      1.21 o 
   5   4   4       26.29       25.97      1.08 o 
   6   4   4        7.92        7.21      0.85 o 
  -6   5   4       68.23       64.89      2.66 o 
  -5   5   4        2.23        2.30      1.29 o 
  -4   5   4        7.72        7.80      0.86 o 
  -3   5   4        2.21        1.06      0.66 o 
  -2   5   4      139.65      136.44      2.61 o 
  -1   5   4       30.98       33.21      1.00 o 
   0   5   4      146.50      137.97      1.94 o 
   1   5   4       12.55       11.97      0.87 o 
   2   5   4       46.24       50.13      1.48 o 
   3   5   4       18.59       19.11      1.34 o 
   4   5   4      300.96      305.34      7.94 o 
   5   5   4        9.32       11.54      1.53 o 
  -5   6   4        1.90        3.34      1.00 o 
  -4   6   4      107.33      103.23      2.83 o 
  -3   6   4        9.82       10.33      1.23 o 
  -2   6   4       15.70       15.37      2.64 o 
  -1   6   4        0.40        0.42      0.46 o 
   0   6   4      125.20      117.83      2.63 o 
   1   6   4       20.92       22.09      1.19 o 
   2   6   4       67.06       70.76      2.21 o 
   3   6   4        1.05        0.39      0.64 o 
   4   6   4       12.33       12.50      1.33 o 
  -3   7   4        0.71        1.28      0.83 o 
  -2   7   4       28.24       33.40      2.11 o 
  -1   7   4        9.53        8.28      1.05 o 
   0   7   4       35.78       34.45      1.55 o 
   1   7   4        0.01        0.20      0.55 o 
   2   7   4        0.00       -0.25      0.83 o 
  -7   0   5        0.41        2.08      1.08 o 
  -5   0   5      395.99      376.46      4.95 o 
  -3   0   5      482.00      478.33      4.79 o 
  -1   0   5     1099.47     1157.77      8.00 o 
   1   0   5      699.20      702.99      3.98 o 
   3   0   5       55.31       43.04      0.83 o 
   5   0   5     1176.67     1095.13     12.81 o 
   7   0   5       35.67       38.96      2.65 o 
  -8   1   5        0.53        0.33      0.77 o 
  -7   1   5      173.86      181.81      9.10 o 
  -6   1   5        2.19        3.16      0.58 o 
  -5   1   5       11.61       13.08      0.77 o 
  -4   1   5       18.21       20.01      0.96 o 
  -3   1   5      201.97      199.41      3.51 o 
  -2   1   5        7.25        6.92      0.46 o 
  -1   1   5      684.30      689.93      7.64 o 
   0   1   5        0.00       -0.20      0.13 o 
   1   1   5     2601.99     2633.84      9.69 o 
   2   1   5       53.75       59.68      0.77 o 
   3   1   5       14.71       20.88      0.67 o 
   4   1   5       60.80       66.65      1.72 o 
   5   1   5       33.86       38.02      2.20 o 
   6   1   5        2.65        1.58      0.69 o 
   7   1   5      264.96      255.01      9.35 o 
  -8   2   5        0.45        0.19      0.74 o 
  -7   2   5        4.45        4.26      0.99 o 
  -6   2   5        0.23        0.32      0.49 o 
  -5   2   5      317.56      295.30      3.59 o 
  -4   2   5       18.32       18.00      0.97 o 
  -3   2   5      277.82      287.29      6.04 o 
  -2   2   5       22.60       21.59      0.74 o 
  -1   2   5      756.85      770.24      4.11 o 
   0   2   5        6.06        5.63      0.31 o 
   1   2   5      173.09      165.67      1.60 o 
   2   2   5       60.69       68.36      0.89 o 
   3   2   5       16.37       10.86      0.52 o 
   4   2   5       26.65       28.33      1.15 o 
   5   2   5      695.19      684.80     28.60 o 
   6   2   5        2.86        2.83      0.73 o 
   7   2   5        4.74        3.63      0.89 o 
  -7   3   5       72.46       70.93      2.20 o 
  -6   3   5        1.44        2.30      1.05 o 
  -5   3   5        0.03       -0.47      0.37 o 
  -4   3   5        7.13        7.47      0.67 o 
  -3   3   5       87.13       72.51      1.55 o 
  -2   3   5        5.91        3.93      0.52 o 
  -1   3   5      553.18      578.93      9.43 o 
   0   3   5        0.26        0.26      0.16 o 
   1   3   5     1365.45     1459.17      6.35 o 
   2   3   5       34.39       36.75      0.76 o 
   3   3   5        0.47        3.15      1.29 o 
   4   3   5        1.00        1.72      0.40 o 
   5   3   5        2.03        3.15      0.92 o 
   6   3   5        0.04       -0.81      0.54 o 
   7   3   5       59.33       61.47      2.73 o 
  -7   4   5        5.11        4.48      1.15 o 
  -6   4   5        1.01       -0.11      1.45 o 
  -5   4   5      104.51       97.98      2.58 o 
  -4   4   5       55.90       52.52      1.57 o 
  -3   4   5      133.42      130.75      2.26 o 
  -2   4   5       39.91       41.60      1.21 o 
  -1   4   5      187.38      184.15      2.94 o 
   0   4   5        2.89        2.07      0.26 o 
   1   4   5      192.64      190.50      4.87 o 
   2   4   5        0.11        0.42      0.29 o 
   3   4   5       87.42       83.06      3.01 o 
   4   4   5        1.01        1.21      0.45 o 
   5   4   5      191.27      188.94      4.78 o 
   6   4   5        6.39        4.89      0.98 o 
  -6   5   5        2.11        1.95      0.93 o 
  -5   5   5        0.07        0.06      0.63 o 
  -4   5   5        3.45        3.39      0.64 o 
  -3   5   5       50.39       50.82      1.93 o 
  -2   5   5       12.91       11.86      0.82 o 
  -1   5   5       12.66        9.92      0.82 o 
   0   5   5        0.06       -0.04      0.37 o 
   1   5   5      143.40      141.40      2.49 o 
   2   5   5       27.07       26.37      1.13 o 
   3   5   5        0.36       -0.21      0.64 o 
   4   5   5        1.21        0.98      0.69 o 
   5   5   5        2.87        2.35      0.83 o 
  -4   6   5        8.78       10.33      1.28 o 
  -3   6   5       12.58       12.75      1.89 o 
  -2   6   5        0.19        0.17      0.63 o 
  -1   6   5        6.46        6.33      0.81 o 
   0   6   5       17.94       20.28      1.16 o 
   1   6   5       51.89       55.64      1.75 o 
   2   6   5        1.22        1.91      0.68 o 
   3   6   5        5.88        4.63      0.94 o 
   4   6   5       18.09       22.65      2.11 o 
  -2   7   5        1.82        1.56      1.49 o 
  -1   7   5        1.64        2.25      0.79 o 
   0   7   5        0.16       -0.19      0.42 o 
   1   7   5       15.60       17.00      1.23 o 
   2   7   5        2.30        2.78      0.90 o 
  -8   0   6      121.56      119.82      5.02 o 
  -6   0   6       29.10       23.94      1.65 o 
  -4   0   6      440.61      450.18      7.32 o 
  -2   0   6     2447.48     2494.82     23.00 o 
   0   0   6      887.98      908.93      5.00 o 
   2   0   6      611.17      586.02      3.76 o 
   4   0   6      191.58      210.90      4.37 o 
   6   0   6       86.41       88.25      3.50 o 
  -8   1   6        1.01        1.14      0.87 o 
  -7   1   6        0.00        0.56      0.83 o 
  -6   1   6      265.66      252.35      3.08 o 
  -5   1   6        2.59        1.73      0.51 o 
  -4   1   6      379.05      378.36      7.00 o 
  -3   1   6        2.76        3.83      0.49 o 
  -2   1   6      948.36      971.73      5.98 o 
  -1   1   6        0.33        0.30      0.21 o 
   0   1   6     1455.01     1490.70      6.96 o 
   1   1   6       31.30       27.07      0.56 o 
   2   1   6     1006.69     1025.40      4.11 o 
   3   1   6       23.01       22.22      0.64 o 
   4   1   6     1062.29     1057.85     22.14 o 
   5   1   6        0.97        0.58      0.56 o 
   6   1   6       17.59       18.64      1.25 o 
   7   1   6        0.11        0.22      0.78 o 
  -7   2   6        0.04       -0.29      0.49 o 
  -6   2   6       33.94       31.92      1.95 o 
  -5   2   6        1.34        1.31      0.55 o 
  -4   2   6      325.94      324.50      3.58 o 
  -3   2   6       14.18       13.98      0.74 o 
  -2   2   6      945.41     1012.30     10.91 o 
  -1   2   6        0.00       -0.09      0.13 o 
   0   2   6      323.88      354.38      2.69 o 
   1   2   6        1.20        1.94      0.24 o 
   2   2   6      240.71      207.25      2.14 o 
   3   2   6       23.95       29.70      0.79 o 
   4   2   6       83.42       89.80      1.48 o 
   5   2   6        0.26        1.18      0.56 o 
   6   2   6        7.63        6.84      0.91 o 
   7   2   6        4.74        6.21      1.01 o 
  -7   3   6        2.23        1.37      0.68 o 
  -6   3   6      159.62      148.47      4.40 o 
  -5   3   6       23.54       21.63      1.13 o 
  -4   3   6      187.77      191.54      3.00 o 
  -3   3   6        7.78        8.24      0.71 o 
  -2   3   6      429.02      448.44      8.17 o 
  -1   3   6        1.99        2.75      0.30 o 
   0   3   6      386.94      349.34      2.05 o 
   1   3   6       83.21       87.88      1.21 o 
   2   3   6      400.45      421.52      2.86 o 
   3   3   6       10.74       10.82      0.58 o 
   4   3   6      388.53      399.85      3.62 o 
   5   3   6        8.39        9.23      0.80 o 
   6   3   6       32.72       32.04      1.42 o 
   7   3   6        0.01        0.30      0.75 o 
  -6   4   6       12.18       12.78      1.63 o 
  -5   4   6        1.82        1.72      0.96 o 
  -4   4   6      161.31      168.62      2.78 o 
  -3   4   6       22.18       24.26      1.48 o 
  -2   4   6      216.80      216.46      2.93 o 
  -1   4   6        0.02       -0.20      0.30 o 
   0   4   6       50.98       51.89      1.16 o 
   1   4   6       17.95       21.14      0.79 o 
   2   4   6      146.20      141.45      1.96 o 
   3   4   6        0.42        0.22      0.47 o 
   4   4   6       11.40       12.43      0.88 o 
   5   4   6        1.42        1.45      0.69 o 
   6   4   6        0.73        1.30      0.73 o 
  -6   5   6       40.99       38.04      2.37 o 
  -5   5   6       24.13       26.61      3.55 o 
  -4   5   6       39.92       42.77      2.05 o 
  -3   5   6        7.38        7.33      1.32 o 
  -2   5   6       50.84       56.89      2.20 o 
  -1   5   6        6.28        6.19      0.96 o 
   0   5   6      192.07      190.00      3.02 o 
   1   5   6        8.05        7.22      0.73 o 
   2   5   6       51.09       49.39      2.48 o 
   3   5   6        2.49        1.06      0.60 o 
   4   5   6      118.87      123.38      3.76 o 
   5   5   6        1.40        1.86      0.76 o 
  -4   6   6       43.57       48.33      2.85 o 
  -3   6   6        9.25        8.30      1.22 o 
  -2   6   6       27.47       26.13      3.20 o 
  -1   6   6        0.37        0.13      0.42 o 
   0   6   6        4.33        3.99      0.70 o 
   1   6   6        0.98        1.82      0.55 o 
   2   6   6       34.30       36.68      1.85 o 
   3   6   6        2.50        3.57      0.88 o 
   4   6   6        0.32        1.55      1.05 o 
  -2   7   6        8.22        8.53      1.28 o 
  -1   7   6        2.20        3.09      0.73 o 
   0   7   6       25.94       24.62      1.43 o 
   1   7   6       10.94       12.36      1.36 o 
   2   7   6       20.38       18.23      1.58 o 
  -7   0   7       23.56       25.88      2.06 o 
  -5   0   7      251.03      241.13      4.02 o 
  -3   0   7      785.44      766.92     10.42 o 
  -1   0   7     1202.60     1255.60      9.04 o 
   1   0   7     1465.67     1489.25      7.68 o 
   3   0   7       33.62       26.65      1.56 o 
   5   0   7      640.69      593.14      8.65 o 
   7   0   7       27.17       23.55      2.21 o 
  -8   1   7        0.01       -0.92      0.66 o 
  -7   1   7       59.67       71.85      2.33 o 
  -6   1   7       18.65       21.04      1.47 o 
  -5   1   7       78.42       78.55      1.66 o 
  -4   1   7       66.92       64.78      1.95 o 
  -3   1   7      450.02      437.03      3.92 o 
  -2   1   7       21.16       25.91      0.83 o 
  -1   1   7      287.61      251.24      2.25 o 
   0   1   7       21.43       20.84      0.59 o 
   1   1   7      246.20      238.00      1.78 o 
   2   1   7        8.19        8.04      0.37 o 
   3   1   7      729.18      709.28      6.90 o 
   4   1   7        0.65        0.01      0.54 o 
   5   1   7        7.53        6.96      1.25 o 
   6   1   7        0.13        0.01      0.50 o 
   7   1   7       55.21       56.08      4.53 o 
  -7   2   7       21.65       24.70      1.83 o 
  -6   2   7        6.03        6.53      0.68 o 
  -5   2   7      241.32      234.76      4.55 o 
  -4   2   7        0.56        0.68      0.78 o 
  -3   2   7      427.75      425.50      6.14 o 
  -2   2   7        9.08        8.20      0.72 o 
  -1   2   7      807.45      857.19      5.76 o 
   0   2   7       92.87      103.38      1.41 o 
   1   2   7      856.97      891.12      4.43 o 
   2   2   7       10.59       14.52      0.44 o 
   3   2   7       26.84       30.42      0.90 o 
   4   2   7        1.51        0.90      0.51 o 
   5   2   7      523.05      485.82      4.77 o 
   6   2   7        6.78        5.78      0.75 o 
   7   2   7        8.15        9.31      1.13 o 
  -7   3   7        6.87        9.05      1.02 o 
  -6   3   7        3.69        1.66      0.85 o 
  -5   3   7       35.26       35.37      1.65 o 
  -4   3   7        2.88        3.93      0.61 o 
  -3   3   7       71.53       71.65      1.60 o 
  -2   3   7        7.26        7.84      0.56 o 
  -1   3   7      321.39      271.00      2.89 o 
   0   3   7       19.99       17.35      0.56 o 
   1   3   7      266.81      243.48      2.31 o 
   2   3   7       18.92       16.82      0.59 o 
   3   3   7      204.17      212.10      2.42 o 
   4   3   7       15.99       16.82      0.93 o 
   5   3   7       17.12       16.80      2.69 o 
   6   3   7        2.84        1.11      0.71 o 
  -6   4   7       17.77       15.79      2.62 o 
  -5   4   7       50.35       50.60      2.70 o 
  -4   4   7        0.04        0.54      0.46 o 
  -3   4   7      168.27      148.68      3.42 o 
  -2   4   7       16.47       20.43      1.34 o 
  -1   4   7      196.71      202.27      2.93 o 
   0   4   7       62.93       68.50      1.38 o 
   1   4   7      261.84      258.40      3.83 o 
   2   4   7        3.71        4.62      0.56 o 
   3   4   7        4.79        5.26      0.61 o 
   4   4   7        3.18        3.14      0.59 o 
   5   4   7      230.45      226.85      4.37 o 
   6   4   7        9.91        9.49      1.24 o 
  -5   5   7        4.30        2.79      0.90 o 
  -4   5   7        0.00        0.26      0.65 o 
  -3   5   7       22.49       20.28      1.52 o 
  -2   5   7       11.62       10.96      1.17 o 
  -1   5   7       59.38       64.17      1.82 o 
   0   5   7        3.42        2.68      0.55 o 
   1   5   7       63.83       69.19      1.84 o 
   2   5   7        9.66        8.22      2.64 o 
   3   5   7       37.19       35.39      1.75 o 
   4   5   7        7.35        6.55      1.03 o 
   5   5   7       10.60       10.51      1.76 o 
  -4   6   7        1.04        1.07      0.86 o 
  -3   6   7       58.62       52.15      6.40 o 
  -2   6   7        8.81        7.67      1.98 o 
  -1   6   7       78.23       75.07      2.14 o 
   0   6   7       39.86       42.08      1.61 o 
   1   6   7       39.92       41.60      1.59 o 
   2   6   7        0.01        0.33      0.63 o 
   3   6   7        3.29        5.12      1.39 o 
   4   6   7        0.02       -0.55      1.00 o 
  -2   7   7        1.11        0.71      0.86 o 
  -1   7   7        9.68       12.62      1.54 o 
   0   7   7        0.62        0.31      0.55 o 
   1   7   7       19.23       21.75      1.67 o 
  -8   0   8       87.88       96.42      4.58 o 
  -6   0   8       31.85       30.39      1.95 o 
  -4   0   8      401.25      404.06      5.00 o 
  -2   0   8       99.52      131.05      3.77 o 
   0   0   8     3284.87     3525.15     16.49 o 
   2   0   8      718.80      699.04      6.76 o 
   4   0   8       48.47       48.99      1.63 o 
   6   0   8       27.89       24.58      2.00 o 
  -7   1   8        0.02        0.71      0.61 o 
  -6   1   8       57.60       54.38      2.69 o 
  -5   1   8        0.18       -0.38      0.50 o 
  -4   1   8     1005.04     1005.43      7.30 o 
  -3   1   8       30.72       31.91      1.09 o 
  -2   1   8      120.25      130.17      1.81 o 
  -1   1   8       27.41       28.35      0.78 o 
   0   1   8      198.37      181.82      1.63 o 
   1   1   8        1.70        2.70      0.27 o 
   2   1   8     1113.41     1073.36      5.77 o 
   3   1   8        0.20        0.23      0.20 o 
   4   1   8      219.37      207.24      3.08 o 
   5   1   8        3.15        4.36      0.64 o 
   6   1   8       63.79       73.48      1.94 o 
   7   1   8        0.04       -0.43      0.49 o 
  -7   2   8        7.62        8.01      0.98 o 
  -6   2   8       85.14       85.64      2.18 o 
  -5   2   8       34.85       32.99      1.84 o 
  -4   2   8      153.26      160.50      2.56 o 
  -3   2   8       33.58       30.91      1.09 o 
  -2   2   8      227.58      206.30      6.19 o 
  -1   2   8       20.88       19.43      0.85 o 
   0   2   8      500.94      533.04      3.25 o 
   1   2   8        9.20        9.29      0.44 o 
   2   2   8      421.92      415.35      2.40 o 
   3   2   8       38.01       35.63      0.82 o 
   4   2   8        7.91        9.61      0.62 o 
   5   2   8        1.67        2.28      0.56 o 
   6   2   8       28.15       27.53      2.24 o 
   7   2   8        0.02        0.04      0.65 o 
  -7   3   8        4.73        1.94      0.79 o 
  -6   3   8       28.55       26.88      2.17 o 
  -5   3   8        0.15        0.01      0.49 o 
  -4   3   8      502.36      515.09      9.30 o 
  -3   3   8        3.43        3.26      0.52 o 
  -2   3   8       42.42       41.28      1.68 o 
  -1   3   8        4.19        5.43      0.50 o 
   0   3   8      137.56      158.95      1.85 o 
   1   3   8        1.91        1.21      0.33 o 
   2   3   8      451.77      439.30      4.40 o 
   3   3   8        7.14        7.36      0.55 o 
   4   3   8      130.06      128.75      2.03 o 
   5   3   8       15.82       19.01      1.12 o 
   6   3   8       23.45       27.91      2.13 o 
  -6   4   8       30.58       32.24      3.32 o 
  -5   4   8       14.10       14.85      1.41 o 
  -4   4   8       72.18       70.25      2.57 o 
  -3   4   8       19.01       16.58      1.33 o 
  -2   4   8       39.15       42.22      1.89 o 
  -1   4   8        6.32        7.13      1.08 o 
   0   4   8      140.71      136.50      2.07 o 
   1   4   8        3.57        2.83      0.44 o 
   2   4   8       57.11       53.96      3.27 o 
   3   4   8        0.63        1.35      0.48 o 
   4   4   8       15.02       14.78      0.98 o 
   5   4   8        1.19        2.21      0.78 o 
  -5   5   8        0.22        0.36      1.06 o 
  -4   5   8      210.84      204.76      4.59 o 
  -3   5   8       31.28       29.76      2.11 o 
  -2   5   8       24.99       26.72      1.70 o 
  -1   5   8       19.46       21.31      1.53 o 
   0   5   8       35.52       37.07      1.75 o 
   1   5   8        2.80        3.83      0.64 o 
   2   5   8       90.72       92.64      2.67 o 
   3   5   8        0.65        0.19      0.54 o 
   4   5   8       24.74       25.46      1.66 o 
   5   5   8        6.89        8.20      1.67 o 
  -4   6   8       16.95       16.83      1.66 o 
  -3   6   8        1.79        1.77      0.89 o 
  -2   6   8        0.21        0.68      0.77 o 
  -1   6   8        1.38        1.67      0.57 o 
   0   6   8       48.29       44.01      1.68 o 
   1   6   8        0.21        0.44      0.58 o 
   2   6   8        9.76        7.17      1.08 o 
   3   6   8        5.07        4.53      1.12 o 
  -1   7   8        7.79        7.32      1.29 o 
   0   7   8        1.94        1.84      0.67 o 
  -7   0   9       44.74       52.30      2.39 o 
  -5   0   9      199.66      180.01      3.56 o 
  -3   0   9      760.47      761.72     11.00 o 
  -1   0   9     1163.92     1362.80     14.15 o 
   1   0   9     1237.74     1223.64      9.35 o 
   3   0   9        9.05        7.62      0.69 o 
   5   0   9      298.94      296.07      4.49 o 
   7   0   9       61.57       52.68      2.28 o 
  -7   1   9       37.17       39.80      1.50 o 
  -6   1   9       32.03       33.13      1.24 o 
  -5   1   9        0.07        0.45      0.60 o 
  -4   1   9      145.41      146.64      3.03 o 
  -3   1   9      133.36      150.47      2.29 o 
  -2   1   9       86.04       87.82      1.60 o 
  -1   1   9     3669.08     3696.49     15.59 o 
   0   1   9      116.62      122.50      1.85 o 
   1   1   9      919.26      967.59      6.83 o 
   2   1   9      149.70      155.09      1.48 o 
   3   1   9      156.45      150.44      1.85 o 
   4   1   9        5.01        6.08      0.53 o 
   5   1   9      315.99      287.79      4.31 o 
   6   1   9        0.16        0.00      0.38 o 
   7   1   9       55.75       54.01      2.61 o 
  -7   2   9       12.95       16.87      1.29 o 
  -6   2   9        0.06       -0.28      0.60 o 
  -5   2   9       55.70       53.79      1.81 o 
  -4   2   9       11.26       10.25      0.82 o 
  -3   2   9      573.39      555.01      5.43 o 
  -2   2   9        3.17        4.30      0.77 o 
  -1   2   9      395.34      457.57      3.45 o 
   0   2   9       21.84       21.12      0.65 o 
   1   2   9     1207.62     1195.75      6.04 o 
   2   2   9       14.53       16.81      0.68 o 
   3   2   9        3.89        3.84      0.43 o 
   4   2   9        4.62        4.30      0.60 o 
   5   2   9      261.86      259.26      6.55 o 
   6   2   9        0.01        0.09      0.48 o 
  -7   3   9       98.57       95.49      3.26 o 
  -6   3   9        5.54        6.81      0.87 o 
  -5   3   9        4.40        3.53      0.79 o 
  -4   3   9        0.20       -0.09      1.71 o 
  -3   3   9        1.34        0.68      0.63 o 
  -2   3   9       31.04       33.30      1.61 o 
  -1   3   9      520.61      533.80      4.17 o 
   0   3   9        0.01       -0.04      0.21 o 
   1   3   9       73.13       79.74      1.26 o 
   2   3   9        0.33        0.33      0.27 o 
   3   3   9       98.65       97.48      1.71 o 
   4   3   9        6.73        6.26      0.73 o 
   5   3   9      250.03      239.45      3.64 o 
   6   3   9        0.84        0.59      0.55 o 
  -6   4   9        0.23        1.11      0.84 o 
  -5   4   9       74.40       75.56      2.81 o 
  -4   4   9       10.17        9.61      1.21 o 
  -3   4   9      160.53      155.04      3.71 o 
  -2   4   9        9.15        7.17      1.37 o 
  -1   4   9      247.18      257.83      3.50 o 
   0   4   9       30.07       31.56      1.18 o 
   1   4   9      197.58      194.69      2.48 o 
   2   4   9       21.48       19.50      1.25 o 
   3   4   9       17.72       13.73      0.91 o 
   4   4   9       10.54        9.92      0.88 o 
   5   4   9      126.24      131.69      4.40 o 
  -5   5   9        3.01        1.93      0.91 o 
  -4   5   9        7.89        4.62      1.08 o 
  -3   5   9       22.75       22.80      1.72 o 
  -2   5   9        0.41        0.19      0.63 o 
  -1   5   9      308.31      295.41      6.01 o 
   0   5   9        6.74        6.23      0.84 o 
   1   5   9       60.45       57.75      2.15 o 
   2   5   9        0.01       -0.20      0.50 o 
   3   5   9       28.91       34.40      1.76 o 
   4   5   9       16.14       14.85      1.37 o 
  -4   6   9       12.56       10.20      1.47 o 
  -3   6   9       40.92       41.17      2.81 o 
  -2   6   9        4.34        2.90      0.99 o 
  -1   6   9       44.35       47.95      2.92 o 
   0   6   9        0.03        0.30      0.47 o 
   1   6   9       54.98       53.25      3.73 o 
   2   6   9       14.13       11.26      1.25 o 
   3   6   9        1.04        1.26      1.17 o 
  -6   0  10      229.20      221.65      4.33 o 
  -4   0  10      160.92      162.84      3.19 o 
  -2   0  10      848.76      878.50     11.75 o 
   0   0  10       59.40       39.25      0.91 o 
   2   0  10      108.47      133.15      1.77 o 
   4   0  10      158.27      151.29      3.18 o 
   6   0  10       34.55       40.51      1.86 o 
  -7   1  10        0.04        1.24      0.60 o 
  -6   1  10       44.14       46.53      1.73 o 
  -5   1  10        4.07        3.92      0.75 o 
  -4   1  10     1295.25     1299.97      8.93 o 
  -3   1  10       10.18       11.26      0.79 o 
  -2   1  10        1.87        6.85      0.69 o 
  -1   1  10        5.96        6.96      0.58 o 
   0   1  10        6.72       14.41      0.84 o 
   1   1  10        4.97        5.17      0.37 o 
   2   1  10      502.67      518.82      4.44 o 
   3   1  10       14.92       14.60      0.99 o 
   4   1  10        0.22        0.18      0.35 o 
   5   1  10        1.21        1.78      0.56 o 
   6   1  10       50.35       54.59      1.95 o 
  -7   2  10        4.66        3.37      0.84 o 
  -6   2  10       56.98       55.37      3.17 o 
  -5   2  10       96.78       93.28      3.62 o 
  -4   2  10        8.12        8.23      0.80 o 
  -3   2  10       94.97       88.34      2.89 o 
  -2   2  10        6.08        7.23      0.96 o 
  -1   2  10        0.41        0.22      0.24 o 
   0   2  10      878.31      868.32      4.77 o 
   1   2  10       39.55       39.99      0.91 o 
   2   2  10       49.61       55.82      1.20 o 
   3   2  10       38.92       36.83      1.29 o 
   4   2  10      308.41      293.96      5.99 o 
   5   2  10       13.62       11.12      0.94 o 
   6   2  10        0.13       -0.14      0.47 o 
  -6   3  10       33.52       33.24      2.05 o 
  -5   3  10        0.63        0.97      0.80 o 
  -4   3  10      676.47      655.10      8.08 o 
  -3   3  10       72.84       75.92      2.54 o 
  -2   3  10        0.23        0.68      0.60 o 
  -1   3  10       33.30       33.72      1.06 o 
   0   3  10        0.41        1.31      0.58 o 
   1   3  10        1.61        1.97      0.37 o 
   2   3  10      288.47      280.53      2.90 o 
   3   3  10        2.99        2.28      0.45 o 
   4   3  10        9.60        8.94      0.83 o 
   5   3  10        4.91        5.01      0.78 o 
   6   3  10        9.87       12.77      1.34 o 
  -6   4  10        8.71       11.13      1.44 o 
  -5   4  10        7.89        8.97      1.28 o 
  -4   4  10       23.32       24.68      1.75 o 
  -3   4  10       17.66       22.62      1.65 o 
  -2   4  10        1.77        1.63      0.69 o 
  -1   4  10        2.86        2.42      0.58 o 
   0   4  10      288.24      296.93      3.20 o 
   1   4  10       36.58       37.00      1.15 o 
   2   4  10        4.44        4.43      0.62 o 
   3   4  10       26.73       27.33      1.25 o 
   4   4  10       84.83       85.54      2.68 o 
   5   4  10        0.12        0.28      0.67 o 
  -5   5  10        0.33        0.11      0.71 o 
  -4   5  10      154.38      160.48      7.41 o 
  -3   5  10        1.58        0.61      0.74 o 
  -2   5  10        1.02        1.45      0.79 o 
  -1   5  10        3.15        2.58      0.65 o 
   0   5  10       22.21       20.68      1.19 o 
   1   5  10       10.70        9.11      1.06 o 
   2   5  10      179.75      176.21      3.84 o 
   3   5  10        0.04        0.12      0.57 o 
   4   5  10       14.05       11.83      1.29 o 
  -3   6  10        0.80        1.43      0.96 o 
  -2   6  10        6.56        6.40      1.21 o 
  -1   6  10        7.02        6.22      1.09 o 
   0   6  10       15.58       18.94      1.27 o 
   1   6  10        0.01        0.75      0.64 o 
   2   6  10       12.68        9.91      1.73 o 
  -7   0  11       52.45       61.78      2.60 o 
  -5   0  11      172.76      165.87      3.53 o 
  -3   0  11      225.42      208.61      5.69 o 
  -1   0  11       14.73       17.51      1.12 o 
   1   0  11     1408.83     1495.68      8.38 o 
   3   0  11      142.11      135.03      3.63 o 
   5   0  11      101.41      104.60      2.71 o 
  -7   1  11      201.54      191.35      3.10 o 
  -6   1  11       62.78       63.20      1.71 o 
  -5   1  11       50.74       50.29      1.72 o 
  -4   1  11      120.41      122.81      2.38 o 
  -3   1  11       59.30       60.88      1.55 o 
  -2   1  11       13.02       12.89      1.21 o 
  -1   1  11     1082.95     1098.95      6.62 o 
   0   1  11       61.43       65.22      1.20 o 
   1   1  11       71.55       73.62      1.22 o 
   2   1  11      160.15      170.63      2.05 o 
   3   1  11      277.22      264.50      3.29 o 
   4   1  11       44.55       45.31      1.49 o 
   5   1  11      316.72      316.00      6.88 o 
   6   1  11        0.26        0.20      0.48 o 
  -7   2  11       94.67       98.44      2.44 o 
  -6   2  11        0.07        0.85      0.61 o 
  -5   2  11      255.02      240.31      4.86 o 
  -4   2  11        8.49        8.68      1.93 o 
  -3   2  11      188.26      194.66      5.32 o 
  -2   2  11        1.47        2.10      0.74 o 
  -1   2  11      193.66      213.09      2.18 o 
   0   2  11        9.82        9.25      0.52 o 
   1   2  11      469.27      491.04      3.42 o 
   2   2  11       47.72       45.63      1.13 o 
   3   2  11       97.59       98.11      2.38 o 
   4   2  11        0.30       -0.02      0.39 o 
   5   2  11       22.34       24.75      1.30 o 
   6   2  11        3.82        4.51      0.82 o 
  -6   3  11        0.35        0.26      0.80 o 
  -5   3  11       15.51       16.01      2.20 o 
  -4   3  11        0.19        1.10      0.83 o 
  -3   3  11      265.00      273.01      4.96 o 
  -2   3  11        0.00       -0.56      0.50 o 
  -1   3  11     1633.78     1638.17     11.47 o 
   0   3  11       39.45       40.27      1.00 o 
   1   3  11       15.52       18.37      0.78 o 
   2   3  11        0.35        0.54      0.33 o 
   3   3  11      191.71      190.07      3.03 o 
   4   3  11       11.90       10.25      1.22 o 
   5   3  11       55.13       55.74      1.86 o 
  -6   4  11        1.83        3.24      1.15 o 
  -5   4  11       35.93       33.62      2.11 o 
  -4   4  11       47.85       46.92      2.64 o 
  -3   4  11      100.20       98.43      3.14 o 
  -2   4  11       15.02       14.12      2.63 o 
  -1   4  11        8.27        7.91      0.82 o 
   0   4  11        0.76        0.99      0.42 o 
   1   4  11      497.23      494.46      8.00 o 
   2   4  11        6.70        6.44      0.72 o 
   3   4  11        0.14       -0.22      0.42 o 
   4   4  11        8.21        7.69      1.07 o 
   5   4  11        3.18        2.95      0.87 o 
  -4   5  11       16.67       11.26      2.99 o 
  -3   5  11        8.03        9.81      1.38 o 
  -2   5  11       25.90       25.84      2.03 o 
  -1   5  11      140.30      149.09      2.97 o 
   0   5  11       10.54       10.36      1.32 o 
   1   5  11        6.56        4.06      0.85 o 
   2   5  11        4.02        1.35      1.82 o 
   3   5  11       41.67       43.66      4.67 o 
   4   5  11        1.35       -0.05      0.95 o 
  -3   6  11        9.84        9.16      1.55 o 
  -2   6  11       12.87       12.82      1.55 o 
  -1   6  11        3.83        5.43      0.89 o 
   0   6  11       13.30       11.56      1.14 o 
   1   6  11       96.33       90.51      3.76 o 
   2   6  11        9.19       12.79      1.42 o 
  -6   0  12       36.86       35.79      2.11 o 
  -4   0  12      635.44      621.86      6.85 o 
  -2   0  12      102.29      110.19      4.10 o 
   0   0  12      988.44      990.08      6.31 o 
   2   0  12      365.44      361.00      7.25 o 
   4   0  12      518.56      516.91      9.89 o 
   6   0  12        0.62        0.16      0.97 o 
  -7   1  12        0.63        0.91      0.63 o 
  -6   1  12      123.67      127.52      2.40 o 
  -5   1  12        4.01        5.39      0.83 o 
  -4   1  12      323.64      321.40      5.49 o 
  -3   1  12       17.96       19.95      1.67 o 
  -2   1  12      216.91      217.67      4.05 o 
  -1   1  12        1.59        1.05      0.41 o 
   0   1  12       42.90       41.57      0.94 o 
   1   1  12       46.76       44.37      1.12 o 
   2   1  12      141.64      150.00      2.60 o 
   3   1  12       30.94       31.23      2.21 o 
   4   1  12       43.49       41.26      1.46 o 
   5   1  12        4.66        4.94      0.75 o 
   6   1  12       24.63       25.88      1.39 o 
  -6   2  12        3.09        1.77      1.01 o 
  -5   2  12       43.99       37.19      3.03 o 
  -4   2  12      911.74      890.92      9.88 o 
  -3   2  12      104.11       98.50      4.81 o 
  -2   2  12      177.06      185.46     11.31 o 
  -1   2  12        0.78        0.87      0.30 o 
   0   2  12       68.68       65.95      1.25 o 
   1   2  12      120.26      114.59      1.61 o 
   2   2  12      276.43      282.40      2.95 o 
   3   2  12       62.28       64.48      1.73 o 
   4   2  12      115.65      113.35      2.43 o 
   5   2  12        0.39        0.04      0.44 o 
  -6   3  12       60.06       68.47      5.54 o 
  -5   3  12       12.70       13.98      1.51 o 
  -4   3  12      212.72      219.20      4.71 o 
  -3   3  12       47.59       52.85      2.33 o 
  -2   3  12       37.87       32.52      2.00 o 
  -1   3  12      130.73      126.00      2.09 o 
   0   3  12       54.05       55.83      1.20 o 
   1   3  12       25.73       24.61      1.11 o 
   2   3  12       41.79       46.75      1.26 o 
   3   3  12        6.55        8.10      0.96 o 
   4   3  12       83.01       82.69      2.15 o 
   5   3  12        4.05        4.84      1.25 o 
  -5   4  12       30.61       31.19      2.12 o 
  -4   4  12      234.32      221.37      6.18 o 
  -3   4  12        1.53        0.80      0.74 o 
  -2   4  12       19.66       18.27      2.28 o 
  -1   4  12       10.09        9.63      0.76 o 
   0   4  12       28.46       31.33      1.16 o 
   1   4  12        7.56        9.72      0.99 o 
   2   4  12      146.90      149.84      2.76 o 
   3   4  12       15.04       12.87      0.98 o 
   4   4  12       56.33       59.09      2.35 o 
  -4   5  12      109.88      114.24      3.80 o 
  -3   5  12        0.21        0.53      0.79 o 
  -2   5  12       30.03       30.54      2.00 o 
  -1   5  12        4.19        3.12      0.74 o 
   0   5  12       11.05       11.49      0.86 o 
   1   5  12        2.19        4.46      1.39 o 
   2   5  12        7.17        5.84      1.20 o 
   3   5  12        0.01        0.09      0.65 o 
  -2   6  12        2.48        1.05      1.05 o 
  -1   6  12        0.03       -0.53      0.52 o 
   0   6  12       46.36       48.53      2.27 o 
   1   6  12        7.53        7.42      2.19 o 
  -7   0  13      123.18      128.44      3.69 o 
  -5   0  13      193.31      167.92      3.66 o 
  -3   0  13      232.16      232.19      6.40 o 
  -1   0  13       35.88       31.76      1.76 o 
   1   0  13      261.93      271.96      5.92 o 
   3   0  13      117.56      119.81      4.53 o 
   5   0  13       23.38       15.68      2.14 o 
  -6   1  13       32.85       31.00      1.61 o 
  -5   1  13      100.20       96.93      4.22 o 
  -4   1  13       84.38       83.27      4.17 o 
  -3   1  13        0.03        1.70      2.65 o 
  -2   1  13        8.92        9.13      1.21 o 
  -1   1  13      342.57      355.83      3.54 o 
   0   1  13       89.10       88.03      1.39 o 
   1   1  13      817.90      797.61      6.59 o 
   2   1  13       97.00      105.51      2.04 o 
   3   1  13      540.35      539.70      5.24 o 
   4   1  13       13.11       14.41      1.39 o 
   5   1  13       10.06       11.48      1.84 o 
  -6   2  13        0.11        0.01      0.87 o 
  -5   2  13       87.14       80.88      3.03 o 
  -4   2  13        0.46        1.35      0.86 o 
  -3   2  13       85.32       80.28      3.63 o 
  -2   2  13       28.58       26.29      1.72 o 
  -1   2  13       39.28       39.09      1.23 o 
   0   2  13       54.98       55.75      1.20 o 
   1   2  13      528.48      539.12      9.38 o 
   2   2  13       17.71       19.40      0.86 o 
   3   2  13       87.52       84.76      2.05 o 
   4   2  13       12.03       11.68      0.95 o 
   5   2  13        0.84        2.23      0.65 o 
  -6   3  13        1.28        2.56      1.08 o 
  -5   3  13       33.29       37.98      2.29 o 
  -4   3  13        8.35        6.93      1.21 o 
  -3   3  13       78.47       76.81      3.22 o 
  -2   3  13       19.94       18.78      1.54 o 
  -1   3  13        1.65        0.99      0.42 o 
   0   3  13        0.35       -0.43      0.30 o 
   1   3  13      724.98      732.14      5.38 o 
   2   3  13        6.05        6.27      0.64 o 
   3   3  13      176.68      185.60      3.09 o 
   4   3  13        5.00        4.05      0.94 o 
   5   3  13       76.07       76.98      4.10 o 
  -5   4  13      121.87      122.45      3.92 o 
  -4   4  13       12.39       13.56      1.72 o 
  -3   4  13       15.67       16.50      1.60 o 
  -2   4  13       77.76       75.71      2.82 o 
  -1   4  13        5.33        6.18      0.68 o 
   0   4  13       15.43       12.96      0.87 o 
   1   4  13       30.25       29.16      2.24 o 
   2   4  13       12.18       11.48      1.09 o 
   3   4  13      108.55      103.29      2.96 o 
   4   4  13        0.06       -0.01      0.64 o 
  -4   5  13        0.02        1.22      0.92 o 
  -3   5  13        2.52        5.60      1.23 o 
  -2   5  13        0.00       -0.15      0.72 o 
  -1   5  13       53.30       57.22      1.97 o 
   0   5  13        2.52        2.81      0.66 o 
   1   5  13      126.29      131.16      2.78 o 
   2   5  13       20.58       17.69      1.47 o 
   3   5  13       83.11       84.94      2.89 o 
  -6   0  14       15.25       12.48      3.01 o 
  -4   0  14      486.94      496.90     10.30 o 
  -2   0  14      113.26      118.44      4.46 o 
   0   0  14      469.02      450.80      5.67 o 
   2   0  14        8.64        7.67      1.40 o 
   4   0  14       56.72       62.51      3.57 o 
  -6   1  14       76.19       78.08      2.36 o 
  -5   1  14        4.67        5.28      1.25 o 
  -4   1  14        0.11        0.23      0.90 o 
  -3   1  14        7.62        7.19      1.20 o 
  -2   1  14      353.71      333.24      5.36 o 
  -1   1  14        0.11       -0.05      0.34 o 
   0   1  14        8.24        8.60      0.68 o 
   1   1  14       36.27       32.68      1.13 o 
   2   1  14       44.87       39.58      1.83 o 
   3   1  14       43.99       44.96      2.09 o 
   4   1  14      313.12      307.60      5.61 o 
   5   1  14        3.26        2.52      0.87 o 
  -6   2  14        1.60        2.56      1.09 o 
  -5   2  14       41.77       37.72      2.26 o 
  -4   2  14      140.99      135.64      6.07 o 
  -3   2  14       11.63       12.65      1.40 o 
  -2   2  14      579.48      580.40     11.53 o 
  -1   2  14        3.30        3.14      0.87 o 
   0   2  14      873.25      879.97      5.37 o 
   1   2  14       27.94       27.50      1.00 o 
   2   2  14       14.46       16.19      1.46 o 
   3   2  14       33.91       33.28      1.39 o 
   4   2  14        3.15        3.74      0.83 o 
   5   2  14        3.09        3.20      0.94 o 
  -5   3  14       11.20       12.44      1.57 o 
  -4   3  14        4.03        5.51      1.21 o 
  -3   3  14       46.09       44.19      2.28 o 
  -2   3  14      353.52      346.16      7.06 o 
  -1   3  14       18.87       21.20      1.03 o 
   0   3  14        6.72        6.98      1.09 o 
   1   3  14        6.21        4.55      0.57 o 
   2   3  14       18.89       16.67      0.89 o 
   3   3  14        0.04        0.60      0.52 o 
   4   3  14       79.30       79.75      2.25 o 
  -4   4  14      124.93      136.96      4.13 o 
  -3   4  14       17.34       17.64      1.69 o 
  -2   4  14      168.58      161.92      4.21 o 
  -1   4  14        3.72        2.24      0.58 o 
   0   4  14      335.85      342.32      3.85 o 
   1   4  14       56.47       50.87      1.70 o 
   2   4  14        3.15        2.72      0.66 o 
   3   4  14       12.95       12.60      1.28 o 
  -3   5  14        0.33        0.47      1.52 o 
  -2   5  14       43.11       43.70      6.62 o 
  -1   5  14        7.62        7.33      0.97 o 
   0   5  14       19.48       20.90      1.27 o 
   1   5  14        0.03        0.43      0.52 o 
   2   5  14        0.01       -0.16      0.53 o 
  -5   0  15        7.22        3.69      1.71 o 
  -3   0  15      162.13      156.14      5.53 o 
  -1   0  15        2.61        3.73      1.27 o 
   1   0  15        1.43        1.06      0.56 o 
   3   0  15      406.76      397.02      8.87 o 
   5   0  15        1.53        0.30      1.00 o 
  -6   1  15       11.69       12.53      1.18 o 
  -5   1  15       39.19       39.45      2.40 o 
  -4   1  15       11.72       11.20      1.49 o 
  -3   1  15        3.18        4.91      1.19 o 
  -2   1  15        0.05        1.62      0.87 o 
  -1   1  15       61.95       72.69      1.70 o 
   0   1  15       28.41       26.10      1.06 o 
   1   1  15      432.48      430.55      4.77 o 
   2   1  15       69.36       61.88      2.35 o 
   3   1  15        1.99        1.98      0.77 o 
   4   1  15       10.85       10.54      1.32 o 
   5   1  15      173.30      180.17      7.91 o 
  -6   2  15        0.89        2.82      1.14 o 
  -5   2  15       13.39       13.92      2.45 o 
  -4   2  15        0.19        0.19      0.82 o 
  -3   2  15      232.99      225.36      4.84 o 
  -2   2  15        0.01       -1.21      1.70 o 
  -1   2  15       76.25       70.30      1.83 o 
   0   2  15       28.04       30.64      0.99 o 
   1   2  15       71.17       70.38      1.55 o 
   2   2  15       29.55       29.13      1.27 o 
   3   2  15      270.98      260.85     10.88 o 
   4   2  15        0.12        0.65      0.71 o 
  -5   3  15       22.55       22.21      1.97 o 
  -4   3  15        3.11        3.67      1.12 o 
  -3   3  15       50.22       47.53      2.95 o 
  -2   3  15        0.44        0.55      0.83 o 
  -1   3  15      205.19      206.50      3.57 o 
   0   3  15        9.06        8.55      0.76 o 
   1   3  15      162.04      168.68      2.95 o 
   2   3  15        2.54        2.84      0.63 o 
   3   3  15       12.81        9.38      1.13 o 
   4   3  15        0.47        0.39      0.63 o 
  -4   4  15       12.83       10.51      1.50 o 
  -3   4  15      118.51      111.65      3.68 o 
  -2   4  15        1.79        1.07      0.86 o 
  -1   4  15        8.60        6.41      0.76 o 
   0   4  15        0.73       -0.02      0.48 o 
   1   4  15        0.04        0.55      0.48 o 
   2   4  15        1.49        2.89      0.69 o 
   3   4  15       56.80       60.55      2.44 o 
  -2   5  15        2.58        3.71      1.14 o 
  -1   5  15        7.44        6.98      1.10 o 
   0   5  15        7.93        6.56      0.89 o 
   1   5  15       90.85       95.56      2.50 o 
  -6   0  16        0.18        2.92      1.76 o 
  -4   0  16       58.91       62.37      3.96 o 
  -2   0  16      852.37      790.69     12.73 o 
   0   0  16      464.79      455.69      6.11 o 
   2   0  16      120.35      114.57      4.59 o 
   4   0  16       36.75       35.35      3.02 o 
  -5   1  16        7.94        9.36      1.84 o 
  -4   1  16       72.45       83.00      3.14 o 
  -3   1  16        4.82        4.73      1.19 o 
  -2   1  16      138.94      144.99      3.73 o 
  -1   1  16        1.70        1.68      0.50 o 
   0   1  16      103.47      101.08      2.00 o 
   1   1  16       11.48       10.97      0.90 o 
   2   1  16        2.15        2.35      1.63 o 
   3   1  16       11.84        9.02      1.20 o 
   4   1  16       61.51       61.69      2.64 o 
  -5   2  16        1.22        1.58      1.05 o 
  -4   2  16      117.13      113.06      3.69 o 
  -3   2  16        8.44        8.00      1.30 o 
  -2   2  16      288.41      281.05      5.31 o 
  -1   2  16        9.40        9.60      0.83 o 
   0   2  16      172.10      180.29      2.73 o 
   1   2  16       48.04       45.70      1.61 o 
   2   2  16       52.83       53.98      2.28 o 
   3   2  16        9.12        8.09      1.58 o 
   4   2  16        0.43        0.18      0.85 o 
  -4   3  16       15.38       18.53      3.85 o 
  -3   3  16        8.80        8.26      1.32 o 
  -2   3  16       13.24       10.99      1.40 o 
  -1   3  16       20.66       16.73      1.23 o 
   0   3  16      114.07      114.53      2.48 o 
   1   3  16        1.30        1.70      0.55 o 
   2   3  16        5.46        6.46      2.08 o 
   3   3  16        8.96        8.51      1.12 o 
  -3   4  16        0.37        1.36      0.87 o 
  -2   4  16      160.60      165.91      7.60 o 
  -1   4  16        0.03       -0.27      0.58 o 
   0   4  16       80.63       84.08      2.37 o 
   1   4  16        0.03        0.09      0.49 o 
   2   4  16       20.47       22.87      1.34 o 
  -5   0  17       14.87       17.80      2.61 o 
  -3   0  17      188.17      166.82      6.01 o 
  -1   0  17       18.40       13.33      1.28 o 
   1   0  17      149.49      152.87      5.33 o 
   3   0  17       70.84       77.11      4.11 o 
  -5   1  17        3.72        5.40      1.26 o 
  -4   1  17        2.45        2.64      1.04 o 
  -3   1  17      100.24       99.75      3.36 o 
  -2   1  17        1.59        0.98      1.18 o 
  -1   1  17       49.52       43.30      1.46 o 
   0   1  17       19.49       15.73      0.92 o 
   1   1  17      188.93      181.27      5.40 o 
   2   1  17       12.67       12.54      1.32 o 
   3   1  17        5.57        6.48      4.09 o 
  -5   2  17        9.16       12.32      2.76 o 
  -4   2  17        1.47        2.57      2.49 o 
  -3   2  17       77.65       74.46      2.98 o 
  -2   2  17        0.50        0.29      0.82 o 
  -1   2  17        2.56        2.58      0.67 o 
   0   2  17        0.28        0.17      0.54 o 
   1   2  17       44.68       48.76      1.72 o 
   2   2  17        2.15        1.82      0.77 o 
   3   2  17       65.09       67.96      2.77 o 
  -4   3  17        0.08        1.52      1.70 o 
  -3   3  17       21.57       21.58      1.88 o 
  -2   3  17        1.60        2.43      1.03 o 
  -1   3  17        3.21        3.35      0.77 o 
   0   3  17        3.03        2.51      0.64 o 
   1   3  17      124.43      129.54      3.56 o 
   2   3  17        0.58        0.25      1.01 o 
  -2   4  17        0.86       -0.80      2.56 o 
  -1   4  17        2.86        2.38      0.79 o 
   0   4  17       10.31       12.28      1.08 o 
   1   4  17       51.98       58.69      2.16 o 
  -4   0  18       81.67       83.11      4.62 o 
  -2   0  18      167.75      163.46      5.72 o 
   0   0  18       15.56       17.61      1.37 o 
   2   0  18       72.02       77.73      4.13 o 
  -4   1  18       45.18       59.04      2.83 o 
  -3   1  18        2.79        3.32      1.67 o 
  -2   1  18        0.13       -0.65      0.70 o 
  -1   1  18        0.73        1.19      0.59 o 
   0   1  18      174.19      167.87      3.20 o 
   1   1  18        3.16        1.40      0.72 o 
   2   1  18       10.09        9.77      1.28 o 
   3   1  18        2.00        0.92      0.72 o 
  -4   2  18       45.86       49.34      3.15 o 
  -3   2  18        3.64        2.07      2.37 o 
  -2   2  18      193.85      187.11      4.53 o 
  -1   2  18        1.18        0.89      0.52 o 
   0   2  18       30.59       33.87      1.54 o 
   1   2  18        3.53        2.01      0.81 o 
   2   2  18       67.82       72.75      3.92 o 
  -3   3  18        1.53        2.60      1.59 o 
  -2   3  18        2.86        3.78      1.29 o 
  -1   3  18        3.47        3.12      0.79 o 
   0   3  18       68.62       73.16      2.77 o 
   1   3  18        0.05        0.54      0.77 o 
  -3   0  19        0.65        2.83      1.51 o 
  -1   0  19       21.63       19.40      2.17 o 
   1   0  19       62.47       71.44      3.99 o 
  -4   1  19        0.46        1.49      1.05 o 
  -3   1  19        9.76        9.03      1.49 o 
  -2   1  19        0.00        1.24      1.02 o 
  -1   1  19       24.73       27.10      1.28 o 
   0   1  19        0.95        0.41      0.99 o 
   1   1  19       99.16      108.54      3.46 o 
   2   1  19        2.63        2.36      0.90 o 
  -3   2  19        1.93        3.09      1.08 o 
  -2   2  19        0.90        2.26      0.99 o 
  -1   2  19        7.60       10.48      0.93 o 
   0   2  19        0.11        0.41      0.60 o 
   1   2  19       57.59       62.73      2.66 o 
  -2   3  19        0.06        0.48      1.34 o 
  -1   3  19        9.14       13.21      1.69 o 
   0   3  19        0.52        0.95      0.84 o 
  -2   0  20      165.58      152.87      5.80 o 
   0   0  20       15.21       15.06      2.15 o 
  -3   1  20        0.05        2.79      1.01 o 
  -2   1  20        0.77        2.53      0.93 o 
  -1   1  20        0.27        1.27      0.55 o 
   0   1  20       48.23       48.69      1.93 o 
   1   1  20        2.52        2.16      0.94 o 
  -1   2  20        0.23        0.41      0.51 o 
   0   2  20       11.44       12.63      1.12 o 
                                                 
